# Supplementary material for: Association of Metformin Use with Iron Deficiency Anemia in Urban Chinese Patients with Type 2 Diabetes
Source: Nutrients. 2023 Jul 8;15(14):3081. doi: 10.3390/nu15143081 (PMC10385822; doi:10.3390/nu15143081)
Supplement: Supplementary file 1 [file nutrients-15-03081-s001.zip]

Archive with 1 entries (1 files):
- nutrients-2451048-supplementary.pdf
